# Supplementary material for: Asymmetric Notch activity by differential inheritance of lysosomes in human neural stem cells
Source: Sci Adv. 2022 Feb 11;8(6):eabl5792. doi: 10.1126/sciadv.abl5792 (PMC8836802; doi:10.1126/sciadv.abl5792)
Supplement: Supplementary file 2 — Movie S1 [file sciadv.abl5792_movie_s1.zip]

Archive with 1 entries (1 files):
- sciadv.abl5792_movie_s1.avi
